# Supplementary material for: Detection of Quebec Polyomavirus DNA in Samples from Different Patient Groups
Source: Microorganisms. 2021 May 18;9(5):1082. doi: 10.3390/microorganisms9051082 (PMC8158138; doi:10.3390/microorganisms9051082)
Supplement: Supplementary file 1 [file microorganisms-09-01082-s001.zip]

Archive with 1 entries (1 files):
- microorganisms-1227451-supplementary.pdf
